# Supplementary material for: New Insights on the Activity and Selectivity of MAO-B Inhibitors through In Silico Methods
Source: Int J Mol Sci. 2023 May 31;24(11):9583. doi: 10.3390/ijms24119583 (PMC10253494; doi:10.3390/ijms24119583)
Supplement: Supplementary file 1 [file ijms-24-09583-s001.zip]

Archive with 1 entries (1 files):
- ijms-2402606-supplementary.pdf
